# Supplementary material for: Solid Lipid Nanoparticles Based on Monosubstituted Pillar[5]arenes: Chemoselective Synthesis of Macrocycles and Their Supramolecular Self-Assembly
Source: Nanomaterials (Basel). 2022 Nov 30;12(23):4266. doi: 10.3390/nano12234266 (PMC9738619; doi:10.3390/nano12234266)
Supplement: Supplementary file 1 [file nanomaterials-12-04266-s001.zip]

Archive with 1 entries (1 files):
- nanomaterials-2049913-supplementary.pdf
